# Supplementary material for: Genetic Profiling of Cell-Free DNA in Liquid Biopsies: A Complementary Tool for the Diagnosis of B-Cell Lymphomas and the Surveillance of Measurable Residual Disease
Source: Cancers (Basel). 2023 Aug 8;15(16):4022. doi: 10.3390/cancers15164022 (PMC10452485; doi:10.3390/cancers15164022)
Supplement: Supplementary file 1 [file cancers-15-04022-s001.zip]

Archive with 1 entries (1 files):
- cancers-2520886-supplementary.pdf
